# Supplementary material for: Acute Administration of Bioavailable Curcumin Alongside Ferrous Sulphate Supplements Does Not Impair Iron Absorption in Healthy Adults in a Randomised Trial
Source: Nutrients. 2021 Jul 3;13(7):2300. doi: 10.3390/nu13072300 (PMC8308323; doi:10.3390/nu13072300)
Supplement: Supplementary file 1 [file nutrients-13-02300-s001.zip]

Archive with 1 entries (1 files):
- nutrients-1258863-supplementary.pdf
